# Supplementary material for: Preoperative low-energy diets for patients with a body mass index >30 kg/m2 undergoing non-bariatric surgery: pilot feasibility randomized clinical trial and a systematic review and meta-analysis of efficacy data
Source: Br J Surg. 2026 Mar 13;113(5):znag023. doi: 10.1093/bjs/znag023 (PMC13155937; doi:10.1093/bjs/znag023)
Supplement: znag023_Supplementary_Data [file znag023_supplementary_data.zip]

Archive with 8 entries (8 files):
- PREPARE_Main_SuppFile1_v2.docx
- PREPARE_MainManuscript_Appendix5.docx
- PREPARE_Manuscript_Appendix3.docx
- PREPARE_Manuscript_Main_Appendix4.docx
- PREPARE_Tables.docx
- Supplementary_material.docx
- PREPARE_CONSORT_Abstract_Appendix2.doc
- PREPARE_CONSORT_Appendix1.doc
